# Supplementary material for: Synthesis and Characterization of ZIF-90 Nanoparticles as Potential Brain Cancer Therapy
Source: Pharmaceutics. 2024 Mar 18;16(3):414. doi: 10.3390/pharmaceutics16030414 (PMC10975889; doi:10.3390/pharmaceutics16030414)
Supplement: Supplementary file 1 [file pharmaceutics-16-00414-s001.zip]

Archive with 1 entries (1 files):
- pharmaceutics-2864657-supplementary.pdf
